# Supplementary material for: Characterizing the Pathogenicity and Immunogenicity of Simian Retrovirus Subtype 8 (SRV-8) Using SRV-8-Infected Cynomolgus Monkeys
Source: Viruses. 2023 Jul 12;15(7):1538. doi: 10.3390/v15071538 (PMC10384433; doi:10.3390/v15071538)
Supplement: Supplementary file 1 [file viruses-15-01538-s001.zip]

Archive with 1 entries (1 files):
- viruses-2464167-supplementary.pdf
